# Supplementary material for: Everyday Racial Discrimination and Hypertension among Midlife African American Women: Disentangling the Role of Active Coping Dispositions versus Active Coping Behaviors
Source: Int J Environ Res Public Health. 2019 Nov 27;16(23):4759. doi: 10.3390/ijerph16234759 (PMC6935759; doi:10.3390/ijerph16234759)
Supplement: Supplementary file 1 [file ijerph-16-04759-s001.zip]

Archive with 16 entries (13 files):
- ijerph-612355- supplementary tables_final/
- ijerph-612355- supplementary tables_final/Supplementary_TableS6.docx
- __MACOSX/
- __MACOSX/ijerph-612355- supplementary tables_final/
- __MACOSX/ijerph-612355- supplementary tables_final/._Supplementary_TableS6.docx
- ijerph-612355- supplementary tables_final/Supplementary_TableS1.docx
- __MACOSX/ijerph-612355- supplementary tables_final/._Supplementary_TableS1.docx
- ijerph-612355- supplementary tables_final/Supplementary_TableS2.docx
- __MACOSX/ijerph-612355- supplementary tables_final/._Supplementary_TableS2.docx
- ijerph-612355- supplementary tables_final/Supplementary_TableS3.docx
- __MACOSX/ijerph-612355- supplementary tables_final/._Supplementary_TableS3.docx
- ijerph-612355- supplementary tables_final/Supplementary_TableS4.docx
- __MACOSX/ijerph-612355- supplementary tables_final/._Supplementary_TableS4.docx
- ijerph-612355- supplementary tables_final/Supplementary_TableS5.docx
- __MACOSX/ijerph-612355- supplementary tables_final/._Supplementary_TableS5.docx
- __MACOSX/._ijerph-612355- supplementary tables_final
